# Supplementary material for: EEG-Based Brain Network Analysis of Chronic Stroke Patients After BCI Rehabilitation Training
Source: Front Hum Neurosci. 2022 Jun 27;16:909610. doi: 10.3389/fnhum.2022.909610 (PMC9271662; doi:10.3389/fnhum.2022.909610)
Supplement: Supplementary file 1 [file Data_Sheet_1.ZIP]

Archive with 49 entries (43 files):
- Supplementary Material Presentation/
- Supplementary Material Presentation/clustring coefficient/
- Supplementary Material Presentation/clustring coefficient/clustring_coefficient_threshold_0.0075.xlsx
- Supplementary Material Presentation/clustring coefficient/clustring_coefficient_threshold_0.008.xlsx
- Supplementary Material Presentation/clustring coefficient/clustring_coefficient_threshold_0.0085.xlsx
- Supplementary Material Presentation/clustring coefficient/clustring_coefficient_threshold_0.009.xlsx
- Supplementary Material Presentation/clustring coefficient/clustring_coefficient_threshold_0.0095.xlsx
- Supplementary Material Presentation/FMA scores.xlsx
- Supplementary Material Presentation/global efficiency/
- Supplementary Material Presentation/global efficiency/global_efficiency_threshold_0.0075.xlsx
- Supplementary Material Presentation/global efficiency/global_efficiency_threshold_0.008.xlsx
- Supplementary Material Presentation/global efficiency/global_efficiency_threshold_0.0085.xlsx
- Supplementary Material Presentation/global efficiency/global_efficiency_threshold_0.009.xlsx
- Supplementary Material Presentation/global efficiency/global_efficiency_threshold_0.0095.xlsx
- Supplementary Material Presentation/local efficiency/
- Supplementary Material Presentation/local efficiency/local_efficiency_threshold_0.0075.xlsx
- Supplementary Material Presentation/local efficiency/local_efficiency_threshold_0.008.xlsx
- Supplementary Material Presentation/local efficiency/local_efficiency_threshold_0.0085.xlsx
- Supplementary Material Presentation/local efficiency/local_efficiency_threshold_0.009.xlsx
- Supplementary Material Presentation/local efficiency/local_efficiency_threshold_0.0095.xlsx
- Supplementary Material Presentation/network density/
- Supplementary Material Presentation/network density/network_density_threshold_0.0075.xlsx
- Supplementary Material Presentation/network density/network_density_threshold_0.008.xlsx
- Supplementary Material Presentation/network density/network_density_threshold_0.0085.xlsx
- Supplementary Material Presentation/network density/network_density_threshold_0.009.xlsx
- Supplementary Material Presentation/network density/network_density_threshold_0.0095.xlsx
- Supplementary Material Presentation/node strength/
- Supplementary Material Presentation/node strength/node_strength_C3.xlsx
- Supplementary Material Presentation/node strength/node_strength_C4.xlsx
- Supplementary Material Presentation/node strength/node_strength_CP3.xlsx
- Supplementary Material Presentation/node strength/node_strength_CP4.xlsx
- Supplementary Material Presentation/node strength/node_strength_CPz.xlsx
- Supplementary Material Presentation/node strength/node_strength_Cz.xlsx
- Supplementary Material Presentation/node strength/node_strength_F3.xlsx
- Supplementary Material Presentation/node strength/node_strength_F4.xlsx
- Supplementary Material Presentation/node strength/node_strength_FC3.xlsx
- Supplementary Material Presentation/node strength/node_strength_FC4.xlsx
- Supplementary Material Presentation/node strength/node_strength_FCz.xlsx
- Supplementary Material Presentation/node strength/node_strength_FT7.xlsx
- Supplementary Material Presentation/node strength/node_strength_FT8.xlsx
- Supplementary Material Presentation/node strength/node_strength_Fz.xlsx
- Supplementary Material Presentation/node strength/node_strength_Oz.xlsx
- Supplementary Material Presentation/node strength/node_strength_P3.xlsx
- Supplementary Material Presentation/node strength/node_strength_P4.xlsx
- Supplementary Material Presentation/node strength/node_strength_Pz.xlsx
- Supplementary Material Presentation/node strength/node_strength_T3.xlsx
- Supplementary Material Presentation/node strength/node_strength_T4.xlsx
- Supplementary Material Presentation/node strength/node_strength_TP7.xlsx
- Supplementary Material Presentation/node strength/node_strength_TP8.xlsx
