# Supplementary material for: EEG-Based Brain Network Analysis of Chronic Stroke Patients After BCI Rehabilitation Training
Source: Front Hum Neurosci. 2022 Jun 27;16:909610. doi: 10.3389/fnhum.2022.909610 (PMC9271662; doi:10.3389/fnhum.2022.909610)
Supplement: Supplementary file 1 [file Data_Sheet_1.ZIP › Supplementary Material Presentation/clustring coefficient/clustring_coefficient_threshold_0.0075.xlsx]

## Sheet: Sheet1
BCI_before	BCI_after	FES_before	FES_after
0.595358	0.665951	0.806143	0.662318
0.989737	0.855584	0.563432	0.851539
0	1	0.422526	0.55734
0.282136	0.75323	0.675761	0.504046
0.593678	0.846057	0.63114	0
0.275055	0.170883	0.562251	0.411874
0.550659	0.587282	0.570383	0.761021
0.627804	0.239351	0.595815	0.463759
		0.879924	0.502803
