# Supplementary material for: EEG-Based Brain Network Analysis of Chronic Stroke Patients After BCI Rehabilitation Training
Source: Front Hum Neurosci. 2022 Jun 27;16:909610. doi: 10.3389/fnhum.2022.909610 (PMC9271662; doi:10.3389/fnhum.2022.909610)
Supplement: Supplementary file 1 [file Data_Sheet_1.ZIP › Supplementary Material Presentation/clustring coefficient/clustring_coefficient_threshold_0.008.xlsx]

## Sheet: Sheet1
BCI_before	BCI_after	FES_before	FES_after
0.599914	0.632586	0.789369	0.641206
0.978204	0.850835	0.557825	0.733193
0	0.997835	0.403632	0.474884
0.27886	0.729245	0.634498	0.483658
0.576376	0.820447	0.664189	0
0.228865	0.138698	0.531253	0.407977
0.469178	0.589429	0.552607	0.749206
0.600668	0.250908	0.563984	0.454375
		0.840042	0.4504
