# Supplementary material for: EEG-Based Brain Network Analysis of Chronic Stroke Patients After BCI Rehabilitation Training
Source: Front Hum Neurosci. 2022 Jun 27;16:909610. doi: 10.3389/fnhum.2022.909610 (PMC9271662; doi:10.3389/fnhum.2022.909610)
Supplement: Supplementary file 1 [file Data_Sheet_1.ZIP › Supplementary Material Presentation/clustring coefficient/clustring_coefficient_threshold_0.0085.xlsx]

## Sheet: Sheet1
BCI_before	BCI_after	FES_before	FES_after
0.68703	0.615681	0.780208	0.637373
0.948794	0.847229	0.540257	0.483304
0	0.993695	0.396424	0.474957
0.280562	0.71742	0.563261	0.527862
0.644216	0.793523	0.659672	0
0.216613	0.115562	0.51888	0.377282
0.301819	0.576578	0.543619	0.740667
0.580669	0.0731768	0.540878	0.428584
		0.802812	0.405717
