# Supplementary material for: EEG-Based Brain Network Analysis of Chronic Stroke Patients After BCI Rehabilitation Training
Source: Front Hum Neurosci. 2022 Jun 27;16:909610. doi: 10.3389/fnhum.2022.909610 (PMC9271662; doi:10.3389/fnhum.2022.909610)
Supplement: Supplementary file 1 [file Data_Sheet_1.ZIP › Supplementary Material Presentation/clustring coefficient/clustring_coefficient_threshold_0.009.xlsx]

## Sheet: Sheet1
BCI_before	BCI_after	FES_before	FES_after
0.624318	0.597913	0.779525	0.644604
0.928974	0.802933	0.533675	0.369011
0	0.987846	0.320736	0.470222
0.290065	0.689001	0.582387	0.459319
0.694903	0.76116	0.705416	0
0.185871	0.116508	0.488256	0.340889
0.232628	0.562768	0.511204	0.741641
0.559708	0.0411255	0.518299	0.387941
		0.793099	0.399782
