# Supplementary material for: EEG-Based Brain Network Analysis of Chronic Stroke Patients After BCI Rehabilitation Training
Source: Front Hum Neurosci. 2022 Jun 27;16:909610. doi: 10.3389/fnhum.2022.909610 (PMC9271662; doi:10.3389/fnhum.2022.909610)
Supplement: Supplementary file 1 [file Data_Sheet_1.ZIP › Supplementary Material Presentation/clustring coefficient/clustring_coefficient_threshold_0.0095.xlsx]

## Sheet: Sheet1
BCI_before	BCI_after	FES_before	FES_after
0.599821	0.573244	0.775337	0.581262
0.88434	0.77035	0.527908	0.298021
0	0.970806	0.274355	0.399189
0.269061	0.672869	0.441169	0.250833
0.693822	0.721802	0.686712	0
0.161838	0.112432	0.459146	0.314338
0.0988095	0.555087	0.500117	0.740811
0.540191	0.0429293	0.496436	0.379844
		0.774405	0.364157
