# Supplementary material for: EEG-Based Brain Network Analysis of Chronic Stroke Patients After BCI Rehabilitation Training
Source: Front Hum Neurosci. 2022 Jun 27;16:909610. doi: 10.3389/fnhum.2022.909610 (PMC9271662; doi:10.3389/fnhum.2022.909610)
Supplement: Supplementary file 1 [file Data_Sheet_1.ZIP › Supplementary Material Presentation/FMA scores.xlsx]

## Sheet: Sheet2
	BCI-FES			FES
	patients	before	after	patients	before	after
	BCI01	3	5	FES01	0	0
	BCI02	1	5	FES02	58	58
	BCI03	25	28	FES03	45	45
	BCI04	12	12	FES04	27	25
	BCI05	5	7	FES05	20	20
	BCI06	4	6	FES06	44	43
	BCI07	32	35	FES07	2	2
	BCI08	33	33	FES08	6	6
	BCI09	52	53	FES09	56	59
	BCI10	30	30	FES10	31	30
	BCI11	30	30	FES11	24	24
	BCI12	3	5	FES12	30	30
