# Supplementary material for: EEG-Based Brain Network Analysis of Chronic Stroke Patients After BCI Rehabilitation Training
Source: Front Hum Neurosci. 2022 Jun 27;16:909610. doi: 10.3389/fnhum.2022.909610 (PMC9271662; doi:10.3389/fnhum.2022.909610)
Supplement: Supplementary file 1 [file Data_Sheet_1.ZIP › Supplementary Material Presentation/global efficiency/global_efficiency_threshold_0.0075.xlsx]

## Sheet: Sheet1
BCI_before	BCI_after	FES_before	FES_after
0.657869	0.820346	0.952381	0.701058
0.994589	0.93609	0.760462	0.870927
0.966667	1	0.64391	0.854478
0.496796	0.849567	0.586455	0.700397
0.720395	0.88961	0.679661
0.644114	0.504832	0.694444	0.665083
0.771802	0.749373	0.779582	0.822222
0.774892	0.689063	0.752165	0.723665
		0.940476	0.731602
