# Supplementary material for: EEG-Based Brain Network Analysis of Chronic Stroke Patients After BCI Rehabilitation Training
Source: Front Hum Neurosci. 2022 Jun 27;16:909610. doi: 10.3389/fnhum.2022.909610 (PMC9271662; doi:10.3389/fnhum.2022.909610)
Supplement: Supplementary file 1 [file Data_Sheet_1.ZIP › Supplementary Material Presentation/global efficiency/global_efficiency_threshold_0.008.xlsx]

## Sheet: Sheet1
BCI_before	BCI_after	FES_before	FES_after
0.651717	0.800505	0.939394	0.699405
0.988095	0.924812	0.752525	0.790309
1	0.998918	0.629344	0.825871
0.478625	0.832612	0.577157	0.66811
0.789683	0.873016	0.684227
0.618595	0.44399	0.681287	0.644444
0.724739	0.736007	0.768398	0.821637
0.756494	0.676626	0.73557	0.712121
		0.93609	0.704906
