# Supplementary material for: EEG-Based Brain Network Analysis of Chronic Stroke Patients After BCI Rehabilitation Training
Source: Front Hum Neurosci. 2022 Jun 27;16:909610. doi: 10.3389/fnhum.2022.909610 (PMC9271662; doi:10.3389/fnhum.2022.909610)
Supplement: Supplementary file 1 [file Data_Sheet_1.ZIP › Supplementary Material Presentation/global efficiency/global_efficiency_threshold_0.0085.xlsx]

## Sheet: Sheet1
BCI_before	BCI_after	FES_before	FES_after
0.702614	0.7886	0.966667	0.681548
0.970779	0.911028	0.739177	0.709028
1	0.996753	0.621056	0.81746
0.443913	0.826118	0.630952	0.699405
0.752058	0.850649	0.706637
0.58093	0.402704	0.661817	0.612103
0.708554	0.720969	0.757937	0.805347
0.738456	0.754545	0.718975	0.698773
		0.89599	0.672439
