# Supplementary material for: EEG-Based Brain Network Analysis of Chronic Stroke Patients After BCI Rehabilitation Training
Source: Front Hum Neurosci. 2022 Jun 27;16:909610. doi: 10.3389/fnhum.2022.909610 (PMC9271662; doi:10.3389/fnhum.2022.909610)
Supplement: Supplementary file 1 [file Data_Sheet_1.ZIP › Supplementary Material Presentation/global efficiency/global_efficiency_threshold_0.009.xlsx]

## Sheet: Sheet1
BCI_before	BCI_after	FES_before	FES_after
0.681159	0.774892	0.942857	0.66369
0.957792	0.931564	0.729437	0.623656
1	0.993506	0.637353	0.797619
0.534855	0.808442	0.630952	0.668934
0.789598	0.827561	0.691943
0.657182	0.419679	0.642857	0.620591
0.789683	0.721781	0.739177	0.791562
0.721861	0.75	0.698773	0.674603
		0.87594	0.663059
