# Supplementary material for: EEG-Based Brain Network Analysis of Chronic Stroke Patients After BCI Rehabilitation Training
Source: Front Hum Neurosci. 2022 Jun 27;16:909610. doi: 10.3389/fnhum.2022.909610 (PMC9271662; doi:10.3389/fnhum.2022.909610)
Supplement: Supplementary file 1 [file Data_Sheet_1.ZIP › Supplementary Material Presentation/global efficiency/global_efficiency_threshold_0.0095.xlsx]

## Sheet: Sheet1
BCI_before	BCI_after	FES_before	FES_after
0.636447	0.756133	0.92619	0.64881
0.9329	0.905028	0.718795	0.541954
1	0.983766	0.595477	0.787611
0.508929	0.795455	0.608614	0.66
0.819559	0.796176	0.710019
0.680272	0.407401	0.623077	0.582451
0.769504	0.710317	0.724387	0.772765
0.701118	0.75	0.678932	0.66342
		0.878307	0.650605
