# Supplementary material for: EEG-Based Brain Network Analysis of Chronic Stroke Patients After BCI Rehabilitation Training
Source: Front Hum Neurosci. 2022 Jun 27;16:909610. doi: 10.3389/fnhum.2022.909610 (PMC9271662; doi:10.3389/fnhum.2022.909610)
Supplement: Supplementary file 1 [file Data_Sheet_1.ZIP › Supplementary Material Presentation/local efficiency/local_efficiency_threshold_0.0075.xlsx]

## Sheet: Sheet1
BCI_before	BCI_after	FES_before	FES_after
0.706537	0.832473	0.816729	0.737475
0.994868	0.894971	0.773803	0.918141
0	1	0.527948	0.618301
0.327504	0.874668	0.734979	0.640748
0.657554	0.922998	0.725609	0
0.348569	0.204855	0.726571	0.56764
0.671508	0.752952	0.776427	0.860428
0.810089	0.246421	0.77468	0.707643
		0.9167	0.739556
