# Supplementary material for: EEG-Based Brain Network Analysis of Chronic Stroke Patients After BCI Rehabilitation Training
Source: Front Hum Neurosci. 2022 Jun 27;16:909610. doi: 10.3389/fnhum.2022.909610 (PMC9271662; doi:10.3389/fnhum.2022.909610)
Supplement: Supplementary file 1 [file Data_Sheet_1.ZIP › Supplementary Material Presentation/local efficiency/local_efficiency_threshold_0.008.xlsx]

## Sheet: Sheet1
BCI_before	BCI_after	FES_before	FES_after
0.691496	0.813122	0.808389	0.700418
0.989102	0.893572	0.769801	0.856417
0	0.998918	0.492585	0.532505
0.314919	0.861047	0.676679	0.586671
0.620111	0.910072	0.750175	0
0.280326	0.145901	0.675977	0.567028
0.576597	0.753437	0.760134	0.840421
0.793866	0.253181	0.75421	0.697346
		0.886594	0.69147
