# Supplementary material for: EEG-Based Brain Network Analysis of Chronic Stroke Patients After BCI Rehabilitation Training
Source: Front Hum Neurosci. 2022 Jun 27;16:909610. doi: 10.3389/fnhum.2022.909610 (PMC9271662; doi:10.3389/fnhum.2022.909610)
Supplement: Supplementary file 1 [file Data_Sheet_1.ZIP › Supplementary Material Presentation/local efficiency/local_efficiency_threshold_0.0085.xlsx]

## Sheet: Sheet1
BCI_before	BCI_after	FES_before	FES_after
0.726411	0.803166	0.79875	0.682942
0.974397	0.88989	0.756379	0.648528
0	0.996848	0.473868	0.537885
0.310261	0.854504	0.590834	0.611907
0.674769	0.896344	0.74441	0
0.249564	0.116319	0.641006	0.523798
0.366046	0.746373	0.75326	0.835411
0.778888	0.0731768	0.735415	0.660186
		0.870381	0.631725
