# Supplementary material for: EEG-Based Brain Network Analysis of Chronic Stroke Patients After BCI Rehabilitation Training
Source: Front Hum Neurosci. 2022 Jun 27;16:909610. doi: 10.3389/fnhum.2022.909610 (PMC9271662; doi:10.3389/fnhum.2022.909610)
Supplement: Supplementary file 1 [file Data_Sheet_1.ZIP › Supplementary Material Presentation/local efficiency/local_efficiency_threshold_0.009.xlsx]

## Sheet: Sheet1
BCI_before	BCI_after	FES_before	FES_after
0.683734	0.79239	0.802316	0.686402
0.964487	0.845568	0.752558	0.485296
0	0.993923	0.393977	0.533706
0.301719	0.83721	0.609968	0.507963
0.712622	0.879962	0.764587	0
0.204846	0.116508	0.595907	0.460003
0.253225	0.736877	0.730299	0.837921
0.76296	0.0411255	0.702173	0.596243
		0.865975	0.619786
