# Supplementary material for: EEG-Based Brain Network Analysis of Chronic Stroke Patients After BCI Rehabilitation Training
Source: Front Hum Neurosci. 2022 Jun 27;16:909610. doi: 10.3389/fnhum.2022.909610 (PMC9271662; doi:10.3389/fnhum.2022.909610)
Supplement: Supplementary file 1 [file Data_Sheet_1.ZIP › Supplementary Material Presentation/local efficiency/local_efficiency_threshold_0.0095.xlsx]

## Sheet: Sheet1
BCI_before	BCI_after	FES_before	FES_after
0.65907	0.777391	0.800936	0.613546
0.942116	0.828143	0.746081	0.333101
0	0.985403	0.332956	0.449124
0.276294	0.827766	0.471565	0.26716
0.71348	0.858696	0.728894	0
0.176676	0.112432	0.545994	0.407976
0.106304	0.727774	0.717904	0.834189
0.735063	0.0429293	0.676118	0.585495
		0.842017	0.542452
