# Supplementary material for: EEG-Based Brain Network Analysis of Chronic Stroke Patients After BCI Rehabilitation Training
Source: Front Hum Neurosci. 2022 Jun 27;16:909610. doi: 10.3389/fnhum.2022.909610 (PMC9271662; doi:10.3389/fnhum.2022.909610)
Supplement: Supplementary file 1 [file Data_Sheet_1.ZIP › Supplementary Material Presentation/network density/network_density_threshold_0.0075.xlsx]

## Sheet: Sheet1
BCI_before	BCI_after	FES_before	FES_after
0.272727	0.640693	0.452381	0.164502
0.989177	0.753247	0.525974	0.640693
0.030303	1	0.201299	0.205628
0.181818	0.699134	0.175325	0.235931
0.248918	0.779221	0.270563	0
0.24026	0.190476	0.38961	0.341991
0.422078	0.445887	0.560606	0.58658
0.551948	0.0930736	0.521645	0.454545
		0.800866	0.471861
