# Supplementary material for: EEG-Based Brain Network Analysis of Chronic Stroke Patients After BCI Rehabilitation Training
Source: Front Hum Neurosci. 2022 Jun 27;16:909610. doi: 10.3389/fnhum.2022.909610 (PMC9271662; doi:10.3389/fnhum.2022.909610)
Supplement: Supplementary file 1 [file Data_Sheet_1.ZIP › Supplementary Material Presentation/network density/network_density_threshold_0.008.xlsx]

## Sheet: Sheet1
BCI_before	BCI_after	FES_before	FES_after
0.233766	0.603896	0.439394	0.145022
0.97619	0.733766	0.512987	0.504329
0.025974	0.997835	0.188312	0.190476
0.166667	0.666667	0.168831	0.181818
0.21645	0.746753	0.242424	0
0.207792	0.162338	0.354978	0.320346
0.298701	0.424242	0.538961	0.556277
0.519481	0.0757576	0.493506	0.435065
		0.753247	0.424242
