# Supplementary material for: EEG-Based Brain Network Analysis of Chronic Stroke Patients After BCI Rehabilitation Training
Source: Front Hum Neurosci. 2022 Jun 27;16:909610. doi: 10.3389/fnhum.2022.909610 (PMC9271662; doi:10.3389/fnhum.2022.909610)
Supplement: Supplementary file 1 [file Data_Sheet_1.ZIP › Supplementary Material Presentation/network density/network_density_threshold_0.0085.xlsx]

## Sheet: Sheet1
BCI_before	BCI_after	FES_before	FES_after
0.183983	0.580087	0.424242	0.132035
0.941558	0.709957	0.491342	0.350649
0.0238095	0.993506	0.168831	0.17316
0.151515	0.65368	0.145022	0.147186
0.192641	0.703463	0.214286	0
0.190476	0.132035	0.320346	0.28355
0.192641	0.402597	0.519481	0.528139
0.487013	0.0627706	0.467532	0.411255
		0.683983	0.383117
