# Supplementary material for: EEG-Based Brain Network Analysis of Chronic Stroke Patients After BCI Rehabilitation Training
Source: Front Hum Neurosci. 2022 Jun 27;16:909610. doi: 10.3389/fnhum.2022.909610 (PMC9271662; doi:10.3389/fnhum.2022.909610)
Supplement: Supplementary file 1 [file Data_Sheet_1.ZIP › Supplementary Material Presentation/network density/network_density_threshold_0.009.xlsx]

## Sheet: Sheet1
BCI_before	BCI_after	FES_before	FES_after
0.155844	0.556277	0.402597	0.119048
0.915584	0.668831	0.471861	0.235931
0.021645	0.987013	0.147186	0.162338
0.125541	0.623377	0.132035	0.112554
0.179654	0.658009	0.190476	0
0.155844	0.11039	0.279221	0.261905
0.108225	0.380952	0.487013	0.504329
0.461039	0.0584416	0.437229	0.372294
		0.649351	0.37013
