# Supplementary material for: EEG-Based Brain Network Analysis of Chronic Stroke Patients After BCI Rehabilitation Training
Source: Front Hum Neurosci. 2022 Jun 27;16:909610. doi: 10.3389/fnhum.2022.909610 (PMC9271662; doi:10.3389/fnhum.2022.909610)
Supplement: Supplementary file 1 [file Data_Sheet_1.ZIP › Supplementary Material Presentation/network density/network_density_threshold_0.0095.xlsx]

## Sheet: Sheet1
BCI_before	BCI_after	FES_before	FES_after
0.127706	0.525974	0.387446	0.108225
0.865801	0.627706	0.454545	0.142857
0.017316	0.967532	0.12987	0.140693
0.112554	0.599567	0.112554	0.0865801
0.168831	0.599567	0.168831	0
0.134199	0.106061	0.255411	0.227273
0.0562771	0.363636	0.463203	0.474026
0.437229	0.0519481	0.409091	0.357143
		0.619048	0.339827
