# Supplementary material for: EEG-Based Brain Network Analysis of Chronic Stroke Patients After BCI Rehabilitation Training
Source: Front Hum Neurosci. 2022 Jun 27;16:909610. doi: 10.3389/fnhum.2022.909610 (PMC9271662; doi:10.3389/fnhum.2022.909610)
Supplement: Supplementary file 1 [file Data_Sheet_1.ZIP › Supplementary Material Presentation/node strength/node_strength_C3.xlsx]

## Sheet: Sheet1
BCI_before	BCI_after	FES_before	FES_after
0.0392553	0.430467	0.167344	0.0808866
0.519496	0.276886	0.377956	0.131789
0.0200706	0.540154	0.0839277	0.0399469
0.153525	0.38057	0.0114414	0.0232372
0.0643866	0.429511	0.129733	0
0.0735675	0.0736635	0.129421	0.154633
0.057162	0.306943	0.35813	0.482408
0.246524	0.073557	0.231193	0.263738
		0.262571	0.230352
