# Supplementary material for: EEG-Based Brain Network Analysis of Chronic Stroke Patients After BCI Rehabilitation Training
Source: Front Hum Neurosci. 2022 Jun 27;16:909610. doi: 10.3389/fnhum.2022.909610 (PMC9271662; doi:10.3389/fnhum.2022.909610)
Supplement: Supplementary file 1 [file Data_Sheet_1.ZIP › Supplementary Material Presentation/node strength/node_strength_C4.xlsx]

## Sheet: Sheet1
BCI_before	BCI_after	FES_before	FES_after
0.0380953	0.328971	0.426569	0.0280512
0.511158	0.974479	0.228215	0.159689
0.0140033	0.580221	0.0967741	0.132886
0.0740388	0.323563	0.0321639	0.0405912
0.0635874	0.411066	0.0693034	0
0.0935961	0.0873966	0.142048	0.136289
0.101762	0.260649	0.340935	0.0967541
0.334024	0	0.205878	0.213505
		0.45495	0.247335
