# Supplementary material for: EEG-Based Brain Network Analysis of Chronic Stroke Patients After BCI Rehabilitation Training
Source: Front Hum Neurosci. 2022 Jun 27;16:909610. doi: 10.3389/fnhum.2022.909610 (PMC9271662; doi:10.3389/fnhum.2022.909610)
Supplement: Supplementary file 1 [file Data_Sheet_1.ZIP › Supplementary Material Presentation/node strength/node_strength_CP3.xlsx]

## Sheet: Sheet1
BCI_before	BCI_after	FES_before	FES_after
0.0984035	0.323942	0.161432	0.0257152
0.576872	0.479462	0.319992	0.107816
0	0.526465	0.0545633	0
0.0761344	0.482493	0.0229707	0.0337301
0.0732507	0.370767	0.238317	0
0.0868814	0.0502808	0.21224	0.188536
0.13674	0.136029	0.342033	0.462082
0.183268	0.0414966	0.216916	0.253137
		0.219162	0.290812
