# Supplementary material for: EEG-Based Brain Network Analysis of Chronic Stroke Patients After BCI Rehabilitation Training
Source: Front Hum Neurosci. 2022 Jun 27;16:909610. doi: 10.3389/fnhum.2022.909610 (PMC9271662; doi:10.3389/fnhum.2022.909610)
Supplement: Supplementary file 1 [file Data_Sheet_1.ZIP › Supplementary Material Presentation/node strength/node_strength_CP4.xlsx]

## Sheet: Sheet1
BCI_before	BCI_after	FES_before	FES_after
0.0495836	0.362545	0.436733	0.0286414
0.504711	0.250889	0.217358	0.244784
0.0318966	0.643821	0.172595	0.150368
0.091207	0.378049	0.0305729	0.0322427
0.0668746	0.642149	0.134172	0
0.109952	0.0742005	0.211478	0.125992
0.14214	0.125019	0.411318	0.113287
0.296396	0.0102344	0.247913	0.187779
		0.473451	0.277325
