# Supplementary material for: EEG-Based Brain Network Analysis of Chronic Stroke Patients After BCI Rehabilitation Training
Source: Front Hum Neurosci. 2022 Jun 27;16:909610. doi: 10.3389/fnhum.2022.909610 (PMC9271662; doi:10.3389/fnhum.2022.909610)
Supplement: Supplementary file 1 [file Data_Sheet_1.ZIP › Supplementary Material Presentation/node strength/node_strength_CPz.xlsx]

## Sheet: Sheet1
BCI_before	BCI_after	FES_before	FES_after
0.11707	0.419213	0.16197	0.0114807
0.479577	0.440531	0.328146	0.0557614
0	0.533256	0.29724	0
0.0593687	0.431587	0.00882767	0.0308152
0.0660611	0.339243	0.0793837	0
0.123405	0.118477	0.132617	0.113314
0.0742613	0.381343	0.340364	0.321131
0.165231	0.0306757	0.293489	0.155625
		0.517516	0.193577
