# Supplementary material for: EEG-Based Brain Network Analysis of Chronic Stroke Patients After BCI Rehabilitation Training
Source: Front Hum Neurosci. 2022 Jun 27;16:909610. doi: 10.3389/fnhum.2022.909610 (PMC9271662; doi:10.3389/fnhum.2022.909610)
Supplement: Supplementary file 1 [file Data_Sheet_1.ZIP › Supplementary Material Presentation/node strength/node_strength_Cz.xlsx]

## Sheet: Sheet1
BCI_before	BCI_after	FES_before	FES_after
0.275163	0.318217	0.142202	0.0984249
0.560725	0.516906	0.335011	0.140126
0	0.499278	0.209033	0.0136108
0.0618808	0.31292	0.0113122	0.0112972
0.0130977	0.253762	0.0755515	0
0.130722	0.0916655	0.0917696	0.0866146
0.00872829	0.452996	0.373089	0.226166
0.378015	0	0.211255	0.180852
		0.601147	0.239672
