# Supplementary material for: EEG-Based Brain Network Analysis of Chronic Stroke Patients After BCI Rehabilitation Training
Source: Front Hum Neurosci. 2022 Jun 27;16:909610. doi: 10.3389/fnhum.2022.909610 (PMC9271662; doi:10.3389/fnhum.2022.909610)
Supplement: Supplementary file 1 [file Data_Sheet_1.ZIP › Supplementary Material Presentation/node strength/node_strength_F3.xlsx]

## Sheet: Sheet1
BCI_before	BCI_after	FES_before	FES_after
0.0405554	0.348364	0.168507	0.0095408
0.496469	0.229926	0.318192	0.136373
0.0415337	0.561093	0	0.0865048
0.0750113	0.495273	0.0871614	0.022552
0.0869009	0.222422	0.0635964	0
0.117853	0.0617796	0.107202	0.146338
0.0631369	0.10347	0.268875	0.408831
0.317802	0.0104248	0.330113	0.161999
		0.358789	0.208701
