# Supplementary material for: EEG-Based Brain Network Analysis of Chronic Stroke Patients After BCI Rehabilitation Training
Source: Front Hum Neurosci. 2022 Jun 27;16:909610. doi: 10.3389/fnhum.2022.909610 (PMC9271662; doi:10.3389/fnhum.2022.909610)
Supplement: Supplementary file 1 [file Data_Sheet_1.ZIP › Supplementary Material Presentation/node strength/node_strength_F4.xlsx]

## Sheet: Sheet1
BCI_before	BCI_after	FES_before	FES_after
0.0185588	0.282461	0.148812	0.0236215
0.508722	0.243362	0.354692	0.123568
0	0.600658	0.0117247	0.0686702
0.0697637	0.2785	0.0208284	0.0666414
0.0198581	0.410402	0.249481	0
0.0828931	0.0780764	0.108533	0.162047
0.0449724	0.590656	0.357497	0.521507
0.424863	0	0.240277	0.212714
		0.276795	0.175913
