# Supplementary material for: EEG-Based Brain Network Analysis of Chronic Stroke Patients After BCI Rehabilitation Training
Source: Front Hum Neurosci. 2022 Jun 27;16:909610. doi: 10.3389/fnhum.2022.909610 (PMC9271662; doi:10.3389/fnhum.2022.909610)
Supplement: Supplementary file 1 [file Data_Sheet_1.ZIP › Supplementary Material Presentation/node strength/node_strength_FC3.xlsx]

## Sheet: Sheet1
BCI_before	BCI_after	FES_before	FES_after
0.0284736	0.375717	0.368677	0.0220769
0.551882	0.508935	0.369138	0.146055
0.0219761	0.540371	0	0.0883778
0.102923	0.456352	0.0573025	0.0425503
0.0202513	0.397889	0.258054	0
0.11219	0.0793112	0.110425	0.0995083
0.065322	0.297221	0.394429	0.427997
0.31532	0.0166478	0.268713	0.314238
		0.215853	0.218709
