# Supplementary material for: EEG-Based Brain Network Analysis of Chronic Stroke Patients After BCI Rehabilitation Training
Source: Front Hum Neurosci. 2022 Jun 27;16:909610. doi: 10.3389/fnhum.2022.909610 (PMC9271662; doi:10.3389/fnhum.2022.909610)
Supplement: Supplementary file 1 [file Data_Sheet_1.ZIP › Supplementary Material Presentation/node strength/node_strength_FC4.xlsx]

## Sheet: Sheet1
BCI_before	BCI_after	FES_before	FES_after
0.055048	0.355612	0.232117	0.0259139
0.491863	0.507617	0.342194	0.206862
0.0153918	0.556206	0	0.0788427
0.0878739	0.351241	0.0595267	0.11112
0.0456239	0.404356	0.171094	0
0.0766734	0.0959405	0.0592636	0.124128
0.0176156	0.308817	0.351523	0.203514
0.302176	0.00938175	0.314111	0.258407
		0.30106	0.269667
