# Supplementary material for: EEG-Based Brain Network Analysis of Chronic Stroke Patients After BCI Rehabilitation Training
Source: Front Hum Neurosci. 2022 Jun 27;16:909610. doi: 10.3389/fnhum.2022.909610 (PMC9271662; doi:10.3389/fnhum.2022.909610)
Supplement: Supplementary file 1 [file Data_Sheet_1.ZIP › Supplementary Material Presentation/node strength/node_strength_FCz.xlsx]

## Sheet: Sheet1
BCI_before	BCI_after	FES_before	FES_after
0.376708	0.398248	0.501544	0.219625
0.527598	0.728241	0.273266	0.162247
0.00945297	0.577123	0.130998	0
0.0454738	0.413877	0.0688158	0.17397
0.00880163	0.479494	0.0881593	0
0.0906913	0.06814	0.140351	0.101343
0.103933	0.302652	0.26413	0.199696
0.33	0.0116667	0.231369	0.26385
		0.864558	0.190661
