# Supplementary material for: EEG-Based Brain Network Analysis of Chronic Stroke Patients After BCI Rehabilitation Training
Source: Front Hum Neurosci. 2022 Jun 27;16:909610. doi: 10.3389/fnhum.2022.909610 (PMC9271662; doi:10.3389/fnhum.2022.909610)
Supplement: Supplementary file 1 [file Data_Sheet_1.ZIP › Supplementary Material Presentation/node strength/node_strength_FT7.xlsx]

## Sheet: Sheet1
BCI_before	BCI_after	FES_before	FES_after
0.100746	0.471597	0.160924	0.127825
0.529456	0.388057	0.399805	0.182779
0.00945297	0.528569	0.106734	0.0300084
0.0563606	0.439274	0.162055	0.0414845
0.234514	0.318455	0.0505423	0
0.0917875	0.0443805	0.147718	0.185792
0.0271867	0.310507	0.353878	0.536346
0.292653	0.0306062	0.281291	0.176393
		0.206001	0.179052
