# Supplementary material for: EEG-Based Brain Network Analysis of Chronic Stroke Patients After BCI Rehabilitation Training
Source: Front Hum Neurosci. 2022 Jun 27;16:909610. doi: 10.3389/fnhum.2022.909610 (PMC9271662; doi:10.3389/fnhum.2022.909610)
Supplement: Supplementary file 1 [file Data_Sheet_1.ZIP › Supplementary Material Presentation/node strength/node_strength_FT8.xlsx]

## Sheet: Sheet1
BCI_before	BCI_after	FES_before	FES_after
0.0599275	0.351877	0.50732	0.0293767
0.49736	0.508008	0.389285	0.0821148
0	0.528769	0.0191732	0.00925759
0.0729546	0.397156	0.0273939	0.0957599
0.0431161	0.454343	0.0560144	0
0.0664096	0.0730752	0.197301	0.157621
0.0444924	0.204487	0.34527	1.15319
0.667155	0.0147114	0.359752	0.287986
		0.467635	0.315205
