# Supplementary material for: EEG-Based Brain Network Analysis of Chronic Stroke Patients After BCI Rehabilitation Training
Source: Front Hum Neurosci. 2022 Jun 27;16:909610. doi: 10.3389/fnhum.2022.909610 (PMC9271662; doi:10.3389/fnhum.2022.909610)
Supplement: Supplementary file 1 [file Data_Sheet_1.ZIP › Supplementary Material Presentation/node strength/node_strength_Fz.xlsx]

## Sheet: Sheet1
BCI_before	BCI_after	FES_before	FES_after
0.066496	0.394747	0.381539	0.0576365
0.488769	0.487439	0.230793	0.190018
0.0216624	0.60488	0.0220513	0.0248699
0.0733406	0.373764	0.116333	0.0839174
0.0416966	0.350626	0.0839921	0
0.0707459	0.0864359	0.238118	0.152833
0.0728335	0.211136	0.30528	0.226
0.36038	0.00959928	0.210206	0.232497
		0.64899	0.193993
