# Supplementary material for: EEG-Based Brain Network Analysis of Chronic Stroke Patients After BCI Rehabilitation Training
Source: Front Hum Neurosci. 2022 Jun 27;16:909610. doi: 10.3389/fnhum.2022.909610 (PMC9271662; doi:10.3389/fnhum.2022.909610)
Supplement: Supplementary file 1 [file Data_Sheet_1.ZIP › Supplementary Material Presentation/node strength/node_strength_Oz.xlsx]

## Sheet: Sheet1
BCI_before	BCI_after	FES_before	FES_after
0.0223872	0.396544	0.174792	0.0768131
0.525568	0.225197	0.417354	0
0.0200972	0.599802	0.0517929	0.134548
0.046426	0.487202	0.344425	0.0304045
0.085539	0.545884	0.082671	0
0.0774469	0.0603197	0.139031	0.105284
0.0368391	0.239007	0.34167	0.147294
0.265877	0.0438468	0.388614	0.294217
		0.274747	0.259338
