# Supplementary material for: EEG-Based Brain Network Analysis of Chronic Stroke Patients After BCI Rehabilitation Training
Source: Front Hum Neurosci. 2022 Jun 27;16:909610. doi: 10.3389/fnhum.2022.909610 (PMC9271662; doi:10.3389/fnhum.2022.909610)
Supplement: Supplementary file 1 [file Data_Sheet_1.ZIP › Supplementary Material Presentation/node strength/node_strength_P3.xlsx]

## Sheet: Sheet1
BCI_before	BCI_after	FES_before	FES_after
0.0377305	0.352572	0.153201	0.0460422
0.524621	0.483331	0.372178	0.144253
0	0.614907	0.0832211	0.0323161
0.0969511	0.427041	0.119297	0.023294
0.101061	0.333084	0.173158	0
0.142538	0.0689758	0.230441	0.19517
0.115175	0.0972021	0.346948	0.361069
0.300136	0.0418477	0.30049	0.225575
		0.28972	0.322411
