# Supplementary material for: EEG-Based Brain Network Analysis of Chronic Stroke Patients After BCI Rehabilitation Training
Source: Front Hum Neurosci. 2022 Jun 27;16:909610. doi: 10.3389/fnhum.2022.909610 (PMC9271662; doi:10.3389/fnhum.2022.909610)
Supplement: Supplementary file 1 [file Data_Sheet_1.ZIP › Supplementary Material Presentation/node strength/node_strength_P4.xlsx]

## Sheet: Sheet1
BCI_before	BCI_after	FES_before	FES_after
0.0462722	0.441862	0.326891	0.0124538
0.54143	0.511332	0.298781	0.218337
0.0234072	0.733574	0.104	0.339476
0.108103	0.445329	0.0388646	0.0336702
0.352443	0.734096	0.0445413	0
0.0900497	0.0635601	0.243591	0.203744
0.0714048	0.288276	0.417011	0.197925
0.275349	0.0151713	0.263178	0.258236
		0.437547	0.217658
