# Supplementary material for: EEG-Based Brain Network Analysis of Chronic Stroke Patients After BCI Rehabilitation Training
Source: Front Hum Neurosci. 2022 Jun 27;16:909610. doi: 10.3389/fnhum.2022.909610 (PMC9271662; doi:10.3389/fnhum.2022.909610)
Supplement: Supplementary file 1 [file Data_Sheet_1.ZIP › Supplementary Material Presentation/node strength/node_strength_Pz.xlsx]

## Sheet: Sheet1
BCI_before	BCI_after	FES_before	FES_after
0.0328548	0.346596	0.145321	0.0224864
0.499643	0.264421	0.386154	0.216031
0.009183	0.652612	0.194577	0.0990462
0.027777	0.383361	0.0118944	0.0405425
0.190548	0.591161	0.512621	0
0.122055	0.0795074	0.134376	0.148828
0.186145	0.138007	0.352842	0.474198
0.206113	0.0308022	0.252817	0.283405
		0.420266	0.236905
