# Supplementary material for: EEG-Based Brain Network Analysis of Chronic Stroke Patients After BCI Rehabilitation Training
Source: Front Hum Neurosci. 2022 Jun 27;16:909610. doi: 10.3389/fnhum.2022.909610 (PMC9271662; doi:10.3389/fnhum.2022.909610)
Supplement: Supplementary file 1 [file Data_Sheet_1.ZIP › Supplementary Material Presentation/node strength/node_strength_T3.xlsx]

## Sheet: Sheet1
BCI_before	BCI_after	FES_before	FES_after
0.185128	0.416958	0.16708	0.444025
0.564522	0.457158	0.295409	0.0217909
0	0.517451	0.129287	0.120457
0.133836	0.471079	0.333863	0.0110031
0.361831	0.271731	0.0239024	0
0.0773293	0.0656982	0.206146	0.169595
0.0527238	0.337174	0.26033	0.232566
0.270929	0.0633984	0.383097	0.271779
		0.388207	0.157365
