# Supplementary material for: EEG-Based Brain Network Analysis of Chronic Stroke Patients After BCI Rehabilitation Training
Source: Front Hum Neurosci. 2022 Jun 27;16:909610. doi: 10.3389/fnhum.2022.909610 (PMC9271662; doi:10.3389/fnhum.2022.909610)
Supplement: Supplementary file 1 [file Data_Sheet_1.ZIP › Supplementary Material Presentation/node strength/node_strength_T4.xlsx]

## Sheet: Sheet1
BCI_before	BCI_after	FES_before	FES_after
0.0506677	0.419343	0.969568	0.0504391
0.459262	0.655694	0.37175	0.155187
0	0.526747	0	0.102899
0.0483427	0.464344	0.00872215	0.357764
0.0862178	0.26002	0.0209218	0
0.0560861	0.0597856	0.210757	0.129393
0.0995087	0.549041	0.2633	0.658778
0.272463	0.0757506	0.405233	0.332247
		0.542665	0.333858
