# Supplementary material for: EEG-Based Brain Network Analysis of Chronic Stroke Patients After BCI Rehabilitation Training
Source: Front Hum Neurosci. 2022 Jun 27;16:909610. doi: 10.3389/fnhum.2022.909610 (PMC9271662; doi:10.3389/fnhum.2022.909610)
Supplement: Supplementary file 1 [file Data_Sheet_1.ZIP › Supplementary Material Presentation/node strength/node_strength_TP7.xlsx]

## Sheet: Sheet1
BCI_before	BCI_after	FES_before	FES_after
0.21639	0.38531	0.156725	0.121485
0.544929	0.325449	0.250124	0.010445
0.00868322	0.522089	0.217328	0.203498
0.0928537	0.456356	0.239218	0.0217368
0.328175	0.500738	0.0590823	0
0.159471	0.0530975	0.169375	0.199456
0.0623932	0.110053	0.309239	0.431933
0.323599	0.0990811	0.40857	0.236008
		0.473516	0.207767
