# Supplementary material for: EEG-Based Brain Network Analysis of Chronic Stroke Patients After BCI Rehabilitation Training
Source: Front Hum Neurosci. 2022 Jun 27;16:909610. doi: 10.3389/fnhum.2022.909610 (PMC9271662; doi:10.3389/fnhum.2022.909610)
Supplement: Supplementary file 1 [file Data_Sheet_1.ZIP › Supplementary Material Presentation/node strength/node_strength_TP8.xlsx]

## Sheet: Sheet1
BCI_before	BCI_after	FES_before	FES_after
0.0501014	0.424297	0.722514	0.0483686
0.508212	0.620728	0.402001	0.244407
0	0.587563	0.022701	0.248781
0.0720134	0.438193	0.0233246	0.158444
0.116792	0.500124	0.065969	0
0.0958396	0.0613922	0.237793	0.177634
0.0718615	0.775121	0.352872	0.249245
0.453604	0.0764934	0.357236	0.339604
		0.456912	0.362879
